# Supplementary material for: Cost-Effectiveness Analysis of an Intracranial Stereotactic Radiotherapy Service for Brain Metastasis in a North Queensland Regional Cancer Centre
Source: Cancers (Basel). 2026 Jan 2;18(1):163. doi: 10.3390/cancers18010163 (PMC12785005; doi:10.3390/cancers18010163)
Supplement: Supplementary file 1 [file cancers-18-00163-s001.zip]

Archive with 1 entries (1 files):
- cancers-4044072-supplementary.pdf
